# Supplementary material for: Dissociation between individual differences in self-reported pain intensity and underlying fMRI brain activation
Source: Nat Commun. 2022 Jun 22;13:3569. doi: 10.1038/s41467-022-31039-3 (PMC9218124; doi:10.1038/s41467-022-31039-3)
Supplement: Supplementary file 4 — Source Data [file 41467_2022_31039_MOESM4_ESM.xlsx]

## Sheet: Fig1
participant_id	pain_class	discrimination_thresh_intensity_bottom-up	discrimination_thresh_unpleasantness_bottom-up	discrimination_thresh_intensity_top-down	discrimination_thresh_unpleasantness_top-down
IDP001	2	45.98	47.0013	48.5	48.5
IDP002	2	44.4759	45.2423	48.5	48.5
IDP003	2	46.5	46.2335	48.0577	47.9479
IDP004	3	43.5	43.7779	48.5	47.9479
IDP005	2	43.5	43.7315	48.0577	48.0577
IDP006	2	45.9615	45.0892	48.5	48.5
IDP007	2	43.5	45.6384	48.0577	48.0577
IDP009	3	43.5	43.5	46.7157	46.9505
IDP013	1	44.9261	46.163	48.0577	48.5
IDP014	3	44.6368	43.7315	48.5	48
IDP015	1	44.5446	43.7779	48.0577	48.5
IDP017	3	44	44	48	47.652
IDP018	3	43.5	43.5	46.8359	47.8823
IDP019	1	44	44.0521	48	48.0577
IDP020	3	43.9423	43.4117	48.0577	48.0577
IDP022	1	44	43.5	48.5883	48
IDP023	1	43.2814	43.148	48.5	48.0577
IDP024	2	44.348	44.348	48.5	48.5
IDP025	3	44.724	44.983	48.5	48
IDP026	1	44.1177	43.5	47.276	47.652
IDP027	1	44.6368	45.4615	48.5	48.5
IDP029	2	48.8977	44.0847	48.5	48.0577
IDP033	1	44.1023	44.1023	48.5	48.5
IDP034	2	44.9302	45.4615	48.0006	48.0093
IDP035	1	44.1023	44.1023	48.5	48.0577
IDP036	1	45.1641	44.2867	48.5883	48.5883
IDP038	3	43.2814	43.148	48.5	48.0577
IDP039	1	43.5	44.7162	48	48
IDP040	1	43.9423	44	48	48.0577
IDP041	1	44	44.1023	48.5883	48.0577
IDP043	2	45.4989	44.3119	48.5	48.5
IDP044	1	44.1177	44.1177	48.5	48.5
IDP045	3	44.9302	44.9302	48.5	48.0577
IDP046	2	43.5	44.8421	47.9479	48
IDP047	1	43.4117	44.9302	48	48.5
IDP048	2	43.7779	43.7315	48.5	47.8977
IDP049	2	44.7162	47.4978	48	48.5
IDP050	3	45	44.983	48.0577	48.0577
IDP051	3	43.9423	43.5	48.0577	48.5883
IDP052	2	45.2423	45.4877	48.5	48.0577
IDP053	1	43.148	46.0522	48.0577	48
IDP055	1	44	43.9423	48	48
IDP056	1	44.4759	44.9492	48.5	48.5
IDP058	3	43.9423	44.724	47.3632	46.9108
IDP059	2	43.4117	44	47.652	48.5883
IDP061	2	44.6368	46.7583	48	48.0577
IDP062	2	44.9302	45.4989	48.0577	48.5
IDP063	1	44	43.4117	48.0577	48.0577
IDP064	1	44.9302	45.0892	48.5883	48.5883
IDP065	3	44.1023	44.348	47.652	48
IDP066	1	45.98	45.98	48.5	48.5
IDP067	1	46.5	46.247	48.0577	48.0577
IDP068	2	43.7315	44.348	48.0577	48.0577
IDP070	3	43.5	43.9423	47.9479	47.9479
IDP071	3	44.493	44.8421	48.5	48.5
IDP072	2	44.6368	44.6368	48.5	48.0577
IDP073	3	43.9423	43.5	48.5	48.5
IDP074	2	44.983	44.983	48.0577	48.5
IDP075	2	45.98	46.2485	48.5	48.5
IDP076	1	43.9994	43.148	47.8977	48
IDP079	1	44	43.9423	48	48
IDP080	2	45.2151	45.2151	48.0577	48.0577
IDP081	1	45.4877	45.4877	48.5	48.5
IDP085	1	44.6368	44.9871	48.0577	48.0006
IDP086	1	44.4759	44.4759	48.0577	48.5
IDP087	2	44.6368	44.9302	48.5	48
IDP088	1	44.5044	44.4759	48.5	48.0577
IDP090	1	45.7382	45.7382	47.8977	48.5
IDP095	1	43.5	44.348	47.8977	48.0577
IDP097	3	44.493	44.493	48.0577	48.0577
IDP098	2	44.348	44.348	48	48
IDP099	1	44	44.6368	48.5	48.5
IDP101	2	45.4989	47.4978	48.5	48.5
IDP103	3	44.6368	45.4615	47.8977	47.8977
IDP104	1	43.9423	43.9423	48.0577	48.0577
IDP105	1	43.7779	44.493	48.5	48.5
IDP108	3	43.5	43.9423	46	46
IDP109	1	43.5	43.4117	48	48.0577
IDP112	3	44.7162	45.0892	48.5883	47.5241
IDP114	1	43.5	43.7779	48.5	47.4554
IDP116	1	43.5	44.1023	48	48.5
IDP117	2	43.148	44.8514	48.0577	48.5
IDP118	1	45.4877	44.0521	48.5	48.5
IDP120	2	44.0521	44.493	48.5883	47.8823
IDP123	1	44.1023	44.1023	48	48
IDP125	2	45.1577	47	48.5	48.5
IDP126	1	44.3119	44.7162	48.5	48.5
IDP128	2	44	44.1023	48.0577	48.5
IDP129	3	43.5	43.5	48.5	48.5
IDP131	2	44.9302	47.2508	48.0577	48.0577
IDP132	2	45.4989	45.4989	48.0577	48.5
IDP133	2	46.0522	46.0522	48.0577	48.5
IDP139	2	44.9302	44.6368	48.5	48.5
IDP142	3	43.5	43.5	48.5	48.2429
IDP145	2	45.0892	45.7183	48.0577	48
IDP147	3	44.493	44.9302	48.5	47.8823
IDP149	2	44.1177	43.4117	48.0577	48.0577
IDP154	2	45.4989	47.5011	48.5	48.5
IDP156	2	43.7315	43.7315	48.5	48.5
IDP159	1	45.7183	45.7183	48.5	48.5
IDP160	1	43.4117	43.4117	48.5	48.5

## Sheet: Fig2
participant_id	rating_intensity_highHeatStim
IDP001	0.552941
IDP002	1.25529
IDP003	0.141765
IDP004	10
IDP005	2.53294
IDP006	1.02917
IDP007	1.52235
IDP009	6.77765
IDP013	6.84353
IDP014	10
IDP015	6.40176
IDP017	6.63647
IDP018	7.99588
IDP019	3.71176
IDP020	3.34118
IDP022	2.78417
IDP023	5.80706
IDP024	4.76588
IDP025	4.22
IDP026	2.22647
IDP027	4.60588
IDP029	0.158235
IDP033	1.90353
IDP034	3.24294
IDP035	2.66941
IDP036	3.95471
IDP038	7.38588
IDP039	4.18471
IDP040	4.02
IDP041	0.772941
IDP043	8.59941
IDP044	5.50176
IDP045	7.88529
IDP046	0.427059
IDP047	6.69353
IDP048	3.74235
IDP049	0.317647
IDP050	7.70176
IDP051	5.78941
IDP052	1.85353
IDP053	2.46765
IDP055	4.82118
IDP056	3.40882
IDP058	8.49765
IDP059	2.46765
IDP061	0.451765
IDP062	1.92941
IDP063	2.35235
IDP064	1.48765
IDP065	7.08765
IDP066	7.33824
IDP067	5.49765
IDP068	0.880588
IDP070	5.88824
IDP071	4.03529
IDP072	5.06941
IDP073	6.88294
IDP074	1.85824
IDP075	0.858235
IDP076	3.74176
IDP079	4.40412
IDP080	1.23
IDP081	7.29353
IDP085	6.34529
IDP086	2.49471
IDP087	1.30133
IDP088	3.46176
IDP090	0.904118
IDP095	2.68706
IDP097	6.79235
IDP098	0.239412
IDP099	5.96471
IDP101	0.551176
IDP103	3.86706
IDP104	3.75667
IDP105	3.21471
IDP108	7.81647
IDP109	5.27118
IDP112	7.47
IDP114	0.974706
IDP116	4.11176
IDP117	0.635294
IDP118	4.71176
IDP120	2.73471
IDP123	7.90417
IDP125	2.98882
IDP126	5.75118
IDP128	2.79941
IDP129	3.90118
IDP131	0.07
IDP132	0.972353
IDP133	0.155294
IDP139	1.53353
IDP142	9.38294
IDP145	2.71667
IDP147	8.38647
IDP149	2.82882
IDP154	0.470909
IDP156	4.96235
IDP159	3.04647
IDP160	3.08059

## Sheet: Fig3
participant_id	rating_intensity_highColdStim
IDP003	0
IDP007	0.9425
IDP009	4.17
IDP013	2.3825
IDP014	0.8675
IDP015	3.44
IDP017	0.5325
IDP018	5.4225
IDP019	1.0225
IDP020	1.67
IDP023	2.885
IDP024	1.8425
IDP025	0.45
IDP027	0.265
IDP035	1.455
IDP038	5.3125
IDP039	0.605
IDP041	0.045
IDP043	0.2625
IDP044	1.1375
IDP045	1.7275
IDP046	0.215
IDP047	6.8175
IDP048	0.2775
IDP050	3.115
IDP051	0.1875
IDP053	0.215
IDP056	1.63
IDP059	0.215
IDP064	0.0875
IDP065	1.625
IDP066	0.005
IDP067	2.275
IDP068	0.1325
IDP070	0.215
IDP071	0.6475
IDP072	1.15
IDP073	3.485
IDP074	0.465
IDP075	0.0366667
IDP076	1.165
IDP079	0.8725
IDP080	0.01
IDP081	2.57
IDP085	0.655
IDP086	0.4075
IDP090	0
IDP095	1.99333
IDP097	0.375
IDP099	0.3975
IDP103	0.5875
IDP104	1.45
IDP105	1.54
IDP108	5.89
IDP112	1.72
IDP116	0.7425
IDP117	0.0975
IDP118	0.8875
IDP123	2.3125
IDP125	0.0775
IDP126	0.8875
IDP128	0.8625
IDP129	0.53
IDP131	0.00875
IDP132	0
IDP133	0.0275
IDP139	0.0275
IDP142	5.16
IDP145	0.1575
IDP149	0.8725
IDP154	0.13
IDP159	0
IDP160	0.79

## Sheet: Fig4
participant_id	rating_intensity_highAudioStim
IDP001	0.184
IDP002	0.382
IDP003	0.0275
IDP004	0
IDP005	0.154
IDP006	0.852
IDP007	1.006
IDP009	5.406
IDP013	2.154
IDP014	0.752
IDP015	1.548
IDP017	0.848
IDP018	3.698
IDP019	3.238
IDP020	4.5
IDP022	7.708
IDP023	0.128
IDP024	1.212
IDP025	0.978
IDP026	0.066
IDP027	0.524
IDP029	0.06
IDP033	0
IDP034	3.622
IDP035	0.066
IDP036	0.228
IDP039	1.048
IDP040	0
IDP041	0.662
IDP043	0.158
IDP044	0.232
IDP045	4.132
IDP046	0
IDP047	0.432
IDP048	0.418
IDP049	0
IDP050	2.374
IDP051	0.158
IDP052	0.17
IDP053	0.118
IDP055	2.064
IDP056	1.782
IDP058	2.346
IDP059	0.198
IDP061	0
IDP062	0
IDP063	0.888
IDP064	0
IDP065	0.17
IDP067	0.72
IDP068	1.004
IDP070	0.414
IDP071	0
IDP072	2.18
IDP073	1.718
IDP074	0.158
IDP075	0
IDP076	0.748
IDP079	0.148
IDP080	0.008
IDP081	0.316
IDP085	1.864
IDP086	0.324
IDP087	0.146
IDP088	1.066
IDP095	1.174
IDP097	1.202
IDP098	0.168
IDP099	3.6
IDP101	0.486
IDP103	0.0825
IDP105	1.624
IDP108	0.114
IDP109	0.768
IDP112	0.022
IDP114	7.942
IDP116	0.59
IDP117	0.366
IDP118	0.308
IDP120	0.004
IDP123	0.316
IDP125	0
IDP126	0.106
IDP128	0.834
IDP129	2.968
IDP131	0.028
IDP132	0.008
IDP133	0
IDP139	0.014
IDP142	1.35
IDP145	0.068
IDP147	3.644
IDP149	0.018
IDP154	0.052
IDP156	0.012
IDP159	0.902
IDP160	1.656

## Sheet: Fig5
participant_id	rating_intensity_lowHeatStim	rating_intensity_highHeatStim
IDP001	0.17	0.552941
IDP002	0.82	1.25529
IDP003	0.0675	0.141765
IDP004	9.8725	10
IDP005	1.38	2.53294
IDP006	0.625	1.02917
IDP007	0.68	1.52235
IDP009	4.8625	6.77765
IDP013	4.665	6.84353
IDP014	10	10
IDP015	3.3525	6.40176
IDP017	3.665	6.63647
IDP018	5.25	7.99588
IDP019	3.005	3.71176
IDP020	2.1175	3.34118
IDP022	2.59	2.78417
IDP023	2.895	5.80706
IDP024	4.3	4.76588
IDP025	2.29	4.22
IDP026	2.2225	2.22647
IDP027	2.185	4.60588
IDP029	0.11	0.158235
IDP033	0.765	1.90353
IDP034	2.7425	3.24294
IDP035	2.3725	2.66941
IDP036	0.7675	3.95471
IDP038	5.8525	7.38588
IDP039	2.7525	4.18471
IDP040	1.765	4.02
IDP041	0.445	0.772941
IDP043	3.235	8.59941
IDP044	3.0475	5.50176
IDP045	4.8075	7.88529
IDP046	0.3225	0.427059
IDP047	1.3075	6.69353
IDP048	2.5875	3.74235
IDP049	0.2425	0.317647
IDP050	6.39	7.70176
IDP051	3.88	5.78941
IDP052	1.0325	1.85353
IDP053	1.32	2.46765
IDP055	2.34	4.82118
IDP056	1.4275	3.40882
IDP058	7.015	8.49765
IDP059	1.32	2.46765
IDP061	0.285	0.451765
IDP062	0.5325	1.92941
IDP063	0.59	2.35235
IDP064	0.1875	1.48765
IDP065	6.0075	7.08765
IDP066	2.2725	7.33824
IDP067	3.56	5.49765
IDP068	0.5625	0.880588
IDP070	5.39	5.88824
IDP071	1.9625	4.03529
IDP072	2.5825	5.06941
IDP073	4.4825	6.88294
IDP074	1.2075	1.85824
IDP075	0.2425	0.858235
IDP076	1.995	3.74176
IDP079	2.44	4.40412
IDP080	0.6425	1.23
IDP081	6.3025	7.29353
IDP085	2.235	6.34529
IDP086	2.2375	2.49471
IDP087	0.98	1.30133
IDP088	1.0975	3.46176
IDP090	0.385	0.904118
IDP095	2.2025	2.68706
IDP097	5.6725	6.79235
IDP098	0.1625	0.239412
IDP099	2.4725	5.96471
IDP101	0.165	0.551176
IDP103	3.035	3.86706
IDP104	2.3	3.75667
IDP105	1.5375	3.21471
IDP108	7.505	7.81647
IDP109	3.79	5.27118
IDP112	5.9875	7.47
IDP114	0.2475	0.974706
IDP116	1.52	4.11176
IDP117	0.315	0.635294
IDP118	2.5875	4.71176
IDP120	1.345	2.73471
IDP123	7.185	7.90417
IDP125	1.0375	2.98882
IDP126	2.4825	5.75118
IDP128	1.425	2.79941
IDP129	1.01	3.90118
IDP131	0.0175	0.07
IDP132	1.0725	0.972353
IDP133	0.07	0.155294
IDP139	0.7525	1.53353
IDP142	8.015	9.38294
IDP145	2.76	2.71667
IDP147	6.52	8.38647
IDP149	1.875	2.82882
IDP154	0.366667	0.470909
IDP156	4.7125	4.96235
IDP159	0.28	3.04647
IDP160	2.0175	3.08059

## Sheet: Fig6
participant_id	NPS pexp High Heat, FIX w Int. Norm.	NPS pexp Low Heat, FIX w Int. Norm
IDP001	2108.87	1416.74
IDP002	1235.59	1110.88
IDP003	1376.97	946.021
IDP004	3031.22	2564.11
IDP005	3026.05	3286.73
IDP006	3913.89	2344.94
IDP007	2738.7	189.558
IDP009	2602.32	2290.21
IDP013	3143.83	1439.99
IDP014	3075.35	3949.59
IDP015	3786.94	3198.95
IDP017	1543.53	1631.54
IDP018	4816.01	5152.34
IDP019	4393.69	3882.59
IDP020	3506.94	2391.72
IDP022	3116.4	3518.11
IDP023	5107.38	2666.48
IDP024	2546.61	2499.73
IDP025	4669.35	4281.95
IDP026	4014.63	5250.57
IDP027	1098.77	1404.16
IDP029	2885.26	1028.2
IDP033	2987.81	2755.16
IDP034	831.756	-24.2344
IDP035	2023.61	1843.33
IDP036	3081.98	1245.91
IDP038	1428.31	1424.37
IDP039	2133.25	1846.05
IDP040	2196.18	1276.82
IDP041	3472.37	2475.09
IDP043	1131.98	122.169
IDP044	3660.45	1864.29
IDP045	2283.68	1983.18
IDP046	1986.85	1921.74
IDP047	1777.96	1188.15
IDP048	1459.09	1791.45
IDP049	3352.2	2393.09
IDP050	3804.43	3255.74
IDP051	2757.02	1666.81
IDP052	3170.6	3504.15
IDP053	2362.15	2574.22
IDP055	1483.62	1771.35
IDP056	1358.42	1377.18
IDP058	2366.48	2941.62
IDP059	4134.31	4179.97
IDP061	3603.52	4171.15
IDP062	950.941	1312.34
IDP063	3095.93	2384.79
IDP064	2036.39	2105.24
IDP065	2223.86	2372.96
IDP066	2182.65	1306.99
IDP067	1730.31	1316.43
IDP068	1093.26	1142.3
IDP070	1036.75	319.674
IDP071	2925.44	1815.06
IDP072	2117.91	1197.72
IDP073	2764.85	2330.69
IDP074	3661.57	3616.17
IDP075	3401	2376.63
IDP076	4290.98	882.915
IDP079	3250.23	2640.08
IDP080	2258.63	1900.13
IDP081	3375.85	2560.95
IDP085	3187.54	2288.12
IDP086	3374.33	3128.76
IDP087	3529.14	2519.76
IDP088	3094.98	2415.63
IDP090	2484.16	2322.94
IDP095	4336.39	4766.92
IDP097	3336.39	2602.77
IDP098	3065.36	2350.53
IDP099	3353.67	1741.89
IDP101	2268.55	474.672
IDP103	1233.81	1606.4
IDP104	3479.74	3677.12
IDP105	3047.9	1950.79
IDP108	1293.79	353.574
IDP109	3135.93	3632.16
IDP112	1732.62	1417.66
IDP114	1144.72	719.997
IDP116	3801.99	2631.25
IDP117	2619.8	1316.21
IDP118	1919	1348.07
IDP120	5293.92	3530.21
IDP123	3825.83	4458.99
IDP125	3473.46	2937.45
IDP126	3136.05	2681.04
IDP128	3873.83	3548.04
IDP129	2751.27	2725.94
IDP131	3968.06	2071.27
IDP132	3091.82	3406.98
IDP133	1879.73	1363.52
IDP139	2233.64	2377.56
IDP142	3074.65	2782.79
IDP145	422.075	1094.16
IDP147	1084.81	1772.65
IDP149	3065.04	2284.35
IDP154	2097.68	2048.83
IDP156	1440.36	693.264
IDP159	2232.95	1430.2
IDP160	3745.11	3687.16

## Sheet: SupFig1
participant_id	class	temperature	response	type
IDP001	2	35	0	int
IDP002	2	35	0.05	int
IDP003	2	35	0	int
IDP004	3	35	0.15	int
IDP005	2	35	0.075	int
IDP006	2	35	0.075	int
IDP007	2	35	0.05	int
IDP009	3	35	0.675	int
IDP013	1	35	0	int
IDP014	3	35	0	int
IDP015	1	35	0.05	int
IDP017	3	35	0	int
IDP018	3	35	0.025	int
IDP019	1	35	0.1	int
IDP020	3	35	0.55	int
IDP022	1	35	0.1	int
IDP023	1	35	0	int
IDP024	2	35	0	int
IDP025	3	35	0	int
IDP026	1	35	0	int
IDP027	1	35	0.4	int
IDP029	2	35	0.1	int
IDP033	1	35	0	int
IDP034	2	35	0	int
IDP035	1	35	0	int
IDP036	1	35	0	int
IDP038	3	35	0.325	int
IDP039	1	35	0.05	int
IDP040	1	35	0	int
IDP041	1	35	0	int
IDP043	2	35	0	int
IDP044	1	35	0	int
IDP045	3	35	0	int
IDP046	2	35	0	int
IDP047	1	35	0.125	int
IDP048	2	35	0.075	int
IDP049	2	35	0	int
IDP050	3	35	0.125	int
IDP051	3	35	0	int
IDP052	2	35	0	int
IDP053	1	35	0	int
IDP055	1	35	0	int
IDP056	1	35	0	int
IDP058	3	35	0	int
IDP059	2	35	0	int
IDP061	2	35	0	int
IDP062	2	35	0	int
IDP063	1	35	0	int
IDP064	1	35	0	int
IDP065	3	35	0.1	int
IDP066	1	35	0	int
IDP067	1	35	0	int
IDP068	2	35	0	int
IDP070	3	35	0	int
IDP071	3	35	0	int
IDP072	2	35	0	int
IDP073	3	35	1.1	int
IDP074	2	35	0	int
IDP075	2	35	0	int
IDP076	1	35	0	int
IDP079	1	35	0	int
IDP080	2	35	0	int
IDP081	1	35	0	int
IDP085	1	35	0	int
IDP086	1	35	0	int
IDP087	2	35	0	int
IDP088	1	35	0	int
IDP090	1	35	0	int
IDP095	1	35	0	int
IDP097	3	35	0.175	int
IDP098	2	35	0	int
IDP099	1	35	0	int
IDP101	2	35	0	int
IDP103	3	35	0	int
IDP104	1	35	0	int
IDP105	1	35	0.3	int
IDP108	3	35	0	int
IDP109	1	35	0	int
IDP112	3	35	0	int
IDP114	1	35	0.025	int
IDP116	1	35	0	int
IDP117	2	35	0	int
IDP118	1	35	0	int
IDP120	2	35	0	int
IDP123	1	35	0	int
IDP125	2	35	0	int
IDP126	1	35	0	int
IDP128	2	35	0	int
IDP129	3	35	0	int
IDP131	2	35	0	int
IDP132	2	35	0	int
IDP133	2	35	0	int
IDP139	2	35	0	int
IDP142	3	35	0	int
IDP145	2	35	0	int
IDP147	3	35	0	int
IDP149	2	35	0	int
IDP154	2	35	0	int
IDP156	2	35	0	int
IDP159	1	35	0	int
IDP160	1	35	0.1	int
IDP001	2	43	0	int
IDP002	2	43	0.275	int
IDP003	2	43	0	int
IDP004	3	43	1.4	int
IDP005	2	43	0.775	int
IDP006	2	43	0.425	int
IDP007	2	43	0.275	int
IDP009	3	43	1.9	int
IDP013	1	43	1.4	int
IDP014	3	43	1.925	int
IDP015	1	43	1.075	int
IDP017	3	43	0.6	int
IDP018	3	43	2.375	int
IDP019	1	43	0.375	int
IDP020	3	43	1.2	int
IDP022	1	43	0.2	int
IDP023	1	43	0.4	int
IDP024	2	43	0.225	int
IDP025	3	43	1.725	int
IDP026	1	43	0.425	int
IDP027	1	43	1.75	int
IDP029	2	43	0.4	int
IDP033	1	43	0.2	int
IDP034	2	43	0.9	int
IDP035	1	43	0	int
IDP036	1	43	1.375	int
IDP038	3	43	3.4	int
IDP039	1	43	0.375	int
IDP040	1	43	0.675	int
IDP041	1	43	0.45	int
IDP043	2	43	0	int
IDP044	1	43	0.1	int
IDP045	3	43	1.575	int
IDP046	2	43	0.125	int
IDP047	1	43	0.25	int
IDP048	2	43	0.675	int
IDP049	2	43	0	int
IDP050	3	43	2.5	int
IDP051	3	43	1.05	int
IDP052	2	43	0.025	int
IDP053	1	43	0	int
IDP055	1	43	0.4	int
IDP056	1	43	0.75	int
IDP058	3	43	2.725	int
IDP059	2	43	0.55	int
IDP061	2	43	0.15	int
IDP062	2	43	0.025	int
IDP063	1	43	0.35	int
IDP064	1	43	0.05	int
IDP065	3	43	2.725	int
IDP066	1	43	0.05	int
IDP067	1	43	0.4	int
IDP068	2	43	0.125	int
IDP070	3	43	1.075	int
IDP071	3	43	2.425	int
IDP072	2	43	0.1	int
IDP073	3	43	2.7	int
IDP074	2	43	0.075	int
IDP075	2	43	0.1	int
IDP076	1	43	1.6	int
IDP079	1	43	0.2	int
IDP080	2	43	0.075	int
IDP081	1	43	0	int
IDP085	1	43	0.025	int
IDP086	1	43	0.425	int
IDP087	2	43	0.4	int
IDP088	1	43	0.525	int
IDP090	1	43	0.175	int
IDP095	1	43	1.05	int
IDP097	3	43	2.125	int
IDP098	2	43	0.075	int
IDP099	1	43	0.65	int
IDP101	2	43	0.175	int
IDP103	3	43	0.425	int
IDP104	1	43	0.1	int
IDP105	1	43	1.075	int
IDP108	3	43	0.5	int
IDP109	1	43	0.425	int
IDP112	3	43	2.625	int
IDP114	1	43	0.7	int
IDP116	1	43	0.55	int
IDP117	2	43	0.175	int
IDP118	1	43	0.8	int
IDP120	2	43	0.775	int
IDP123	1	43	0.7	int
IDP125	2	43	0	int
IDP126	1	43	0.525	int
IDP128	2	43	0.15	int
IDP129	3	43	0.15	int
IDP131	2	43	0.05	int
IDP132	2	43	0	int
IDP133	2	43	0.025	int
IDP139	2	43	0.65	int
IDP142	3	43	3.275	int
IDP145	2	43	0	int
IDP147	3	43	0.725	int
IDP149	2	43	0.55	int
IDP154	2	43	0	int
IDP156	2	43	0.1	int
IDP159	1	43	0	int
IDP160	1	43	1.225	int
IDP001	2	44	0.05	int
IDP002	2	44	0.7	int
IDP003	2	44	0	int
IDP004	3	44	1.925	int
IDP005	2	44	0.875	int
IDP006	2	44	0.4	int
IDP007	2	44	0.6	int
IDP009	3	44	3.025	int
IDP013	1	44	0.75	int
IDP014	3	44	1.975	int
IDP015	1	44	0.95	int
IDP017	3	44	0.45	int
IDP018	3	44	4.825	int
IDP019	1	44	0.575	int
IDP020	3	44	1.6	int
IDP022	1	44	0.375	int
IDP023	1	44	0.825	int
IDP024	2	44	0.525	int
IDP025	3	44	1.5	int
IDP026	1	44	0.825	int
IDP027	1	44	1.775	int
IDP029	2	44	0.25	int
IDP033	1	44	0.35	int
IDP034	2	44	0.475	int
IDP035	1	44	0.2	int
IDP036	1	44	1.375	int
IDP038	3	44	3.175	int
IDP039	1	44	0.625	int
IDP040	1	44	1.025	int
IDP041	1	44	0.8	int
IDP043	2	44	0	int
IDP044	1	44	0.325	int
IDP045	3	44	1.3	int
IDP046	2	44	0.2	int
IDP047	1	44	0.275	int
IDP048	2	44	0.55	int
IDP049	2	44	0.05	int
IDP050	3	44	1.425	int
IDP051	3	44	2.725	int
IDP052	2	44	0	int
IDP053	1	44	0.475	int
IDP055	1	44	0.75	int
IDP056	1	44	0.4	int
IDP058	3	44	3.725	int
IDP059	2	44	0.7	int
IDP061	2	44	0.1	int
IDP062	2	44	0.075	int
IDP063	1	44	0.475	int
IDP064	1	44	0.025	int
IDP065	3	44	2.3	int
IDP066	1	44	0	int
IDP067	1	44	0	int
IDP068	2	44	0.175	int
IDP070	3	44	1.75	int
IDP071	3	44	2.9	int
IDP072	2	44	0.175	int
IDP073	3	44	3.55	int
IDP074	2	44	0.125	int
IDP075	2	44	0.175	int
IDP076	1	44	2.575	int
IDP079	1	44	0.375	int
IDP080	2	44	0.025	int
IDP081	1	44	0	int
IDP085	1	44	1.225	int
IDP086	1	44	0.4	int
IDP087	2	44	0.525	int
IDP088	1	44	0.35	int
IDP090	1	44	0	int
IDP095	1	44	1.3	int
IDP097	3	44	2.025	int
IDP098	2	44	0.125	int
IDP099	1	44	0.85	int
IDP101	2	44	0.025	int
IDP103	3	44	0.85	int
IDP104	1	44	0.275	int
IDP105	1	44	1.2	int
IDP108	3	44	2.9	int
IDP109	1	44	1.875	int
IDP112	3	44	1.975	int
IDP114	1	44	1.2	int
IDP116	1	44	1.3	int
IDP117	2	44	0.325	int
IDP118	1	44	0.275	int
IDP120	2	44	0.75	int
IDP123	1	44	0.975	int
IDP125	2	44	0	int
IDP126	1	44	1.15	int
IDP128	2	44	0.225	int
IDP129	3	44	1.175	int
IDP131	2	44	0.025	int
IDP132	2	44	0	int
IDP133	2	44	0	int
IDP139	2	44	0.65	int
IDP142	3	44	5.85	int
IDP145	2	44	0.2	int
IDP147	3	44	0.85	int
IDP149	2	44	0.5	int
IDP154	2	44	0	int
IDP156	2	44	0.125	int
IDP159	1	44	0	int
IDP160	1	44	1.8	int
IDP001	2	45	0	int
IDP002	2	45	0.325	int
IDP003	2	45	0.025	int
IDP004	3	45	4.2	int
IDP005	2	45	0.9	int
IDP006	2	45	0.45	int
IDP007	2	45	0.65	int
IDP009	3	45	5.225	int
IDP013	1	45	3.3	int
IDP014	3	45	2.825	int
IDP015	1	45	1.225	int
IDP017	3	45	2.025	int
IDP018	3	45	7.8	int
IDP019	1	45	1.05	int
IDP020	3	45	3.1	int
IDP022	1	45	0.75	int
IDP023	1	45	2.15	int
IDP024	2	45	0.625	int
IDP025	3	45	2.225	int
IDP026	1	45	1.25	int
IDP027	1	45	2.125	int
IDP029	2	45	0.15	int
IDP033	1	45	0.75	int
IDP034	2	45	0.825	int
IDP035	1	45	0.85	int
IDP036	1	45	1	int
IDP038	3	45	4.475	int
IDP039	1	45	0.625	int
IDP040	1	45	1.425	int
IDP041	1	45	0.975	int
IDP043	2	45	0.1	int
IDP044	1	45	0.5	int
IDP045	3	45	3.85	int
IDP046	2	45	0.275	int
IDP047	1	45	0.525	int
IDP048	2	45	0.95	int
IDP049	2	45	0.175	int
IDP050	3	45	3.75	int
IDP051	3	45	4.55	int
IDP052	2	45	0.15	int
IDP053	1	45	0.65	int
IDP055	1	45	1	int
IDP056	1	45	1.1	int
IDP058	3	45	5.05	int
IDP059	2	45	0.975	int
IDP061	2	45	0.275	int
IDP062	2	45	0.525	int
IDP063	1	45	0.75	int
IDP064	1	45	0.2	int
IDP065	3	45	4.425	int
IDP066	1	45	0.025	int
IDP067	1	45	0.05	int
IDP068	2	45	0.425	int
IDP070	3	45	2.075	int
IDP071	3	45	2.85	int
IDP072	2	45	0.1	int
IDP073	3	45	4.475	int
IDP074	2	45	0.1	int
IDP075	2	45	0	int
IDP076	1	45	2.575	int
IDP079	1	45	0.675	int
IDP080	2	45	0.075	int
IDP081	1	45	0.325	int
IDP085	1	45	3.125	int
IDP086	1	45	0.975	int
IDP087	2	45	0.45	int
IDP088	1	45	1.95	int
IDP090	1	45	0.275	int
IDP095	1	45	1.775	int
IDP097	3	45	2.625	int
IDP098	2	45	0.175	int
IDP099	1	45	2.3	int
IDP101	2	45	0.075	int
IDP103	3	45	0.225	int
IDP104	1	45	1.675	int
IDP105	1	45	1.8	int
IDP108	3	45	4.8	int
IDP109	1	45	2.15	int
IDP112	3	45	4	int
IDP114	1	45	3.075	int
IDP116	1	45	1.225	int
IDP117	2	45	0.675	int
IDP118	1	45	0.9	int
IDP120	2	45	1.1	int
IDP123	1	45	2.525	int
IDP125	2	45	0.266667	int
IDP126	1	45	0.725	int
IDP128	2	45	0.375	int
IDP129	3	45	2.025	int
IDP131	2	45	0.05	int
IDP132	2	45	0.125	int
IDP133	2	45	0	int
IDP139	2	45	0.625	int
IDP142	3	45	6.175	int
IDP145	2	45	0	int
IDP147	3	45	3.075	int
IDP149	2	45	0.85	int
IDP154	2	45	0.025	int
IDP156	2	45	0.55	int
IDP159	1	45	0.275	int
IDP160	1	45	2.2	int
IDP001	2	46	0.1	int
IDP002	2	46	0.775	int
IDP003	2	46	0.05	int
IDP004	3	46	4.3	int
IDP005	2	46	0.95	int
IDP006	2	46	0.425	int
IDP007	2	46	0.575	int
IDP009	3	46	3.925	int
IDP013	1	46	4.275	int
IDP014	3	46	4.05	int
IDP015	1	46	1.525	int
IDP017	3	46	4.2	int
IDP018	3	46	8.05	int
IDP019	1	46	1.375	int
IDP020	3	46	3.8	int
IDP022	1	46	0.9	int
IDP023	1	46	0.9	int
IDP024	2	46	1.125	int
IDP025	3	46	3.9	int
IDP026	1	46	1.275	int
IDP027	1	46	2.325	int
IDP029	2	46	0.175	int
IDP033	1	46	1.2	int
IDP034	2	46	1.425	int
IDP035	1	46	1.6	int
IDP036	1	46	2.975	int
IDP038	3	46	5.35	int
IDP039	1	46	1.075	int
IDP040	1	46	1.575	int
IDP041	1	46	1.625	int
IDP043	2	46	0.925	int
IDP044	1	46	2.025	int
IDP045	3	46	3.25	int
IDP046	2	46	0.275	int
IDP047	1	46	0.925	int
IDP048	2	46	1	int
IDP049	2	46	0.125	int
IDP050	3	46	4.425	int
IDP051	3	46	5.225	int
IDP052	2	46	0.2	int
IDP053	1	46	1.325	int
IDP055	1	46	1.2	int
IDP056	1	46	1.525	int
IDP058	3	46	6.9	int
IDP059	2	46	1.1	int
IDP061	2	46	0.2	int
IDP062	2	46	0.5	int
IDP063	1	46	1.675	int
IDP064	1	46	1.35	int
IDP065	3	46	4.925	int
IDP066	1	46	0.225	int
IDP067	1	46	0.3	int
IDP068	2	46	0.25	int
IDP070	3	46	2.8	int
IDP071	3	46	3.65	int
IDP072	2	46	0.425	int
IDP073	3	46	5.5	int
IDP074	2	46	1.05	int
IDP075	2	46	0.325	int
IDP076	1	46	2.075	int
IDP079	1	46	2.675	int
IDP080	2	46	0.075	int
IDP081	1	46	0.625	int
IDP085	1	46	1.975	int
IDP086	1	46	1.625	int
IDP087	2	46	1.175	int
IDP088	1	46	3.05	int
IDP090	1	46	1.275	int
IDP095	1	46	1.625	int
IDP097	3	46	4.25	int
IDP098	2	46	0.325	int
IDP099	1	46	3.3	int
IDP101	2	46	0.2	int
IDP103	3	46	5.525	int
IDP104	1	46	2.45	int
IDP105	1	46	2.15	int
IDP108	3	46	8.675	int
IDP109	1	46	2.425	int
IDP112	3	46	5.325	int
IDP114	1	46	2.8	int
IDP116	1	46	1.025	int
IDP117	2	46	1.15	int
IDP118	1	46	1.175	int
IDP120	2	46	1.4	int
IDP123	1	46	4.2	int
IDP125	2	46	0.4	int
IDP126	1	46	1.175	int
IDP128	2	46	0.6	int
IDP129	3	46	2.4	int
IDP131	2	46	0.15	int
IDP132	2	46	0.475	int
IDP133	2	46	0.05	int
IDP139	2	46	1.025	int
IDP142	3	46	6.5	int
IDP145	2	46	0.15	int
IDP147	3	46	4.725	int
IDP149	2	46	0.825	int
IDP154	2	46	0.075	int
IDP156	2	46	0.525	int
IDP159	1	46	0.475	int
IDP160	1	46	2.75	int
IDP001	2	47	0.15	int
IDP002	2	47	0.5	int
IDP003	2	47	0.05	int
IDP004	3	47	6.95	int
IDP005	2	47	1.15	int
IDP006	2	47	0.6	int
IDP007	2	47	0.4	int
IDP009	3	47	4.275	int
IDP013	1	47	3.475	int
IDP014	3	47	6.925	int
IDP015	1	47	2.075	int
IDP017	3	47	4.475	int
IDP018	3	47	9.85	int
IDP019	1	47	2	int
IDP020	3	47	4.6	int
IDP022	1	47	2.375	int
IDP023	1	47	2.95	int
IDP024	2	47	1.875	int
IDP025	3	47	5.1	int
IDP026	1	47	3.425	int
IDP027	1	47	3.5	int
IDP029	2	47	0.225	int
IDP033	1	47	2.425	int
IDP034	2	47	1.7	int
IDP035	1	47	2.525	int
IDP036	1	47	4.725	int
IDP038	3	47	6.575	int
IDP039	1	47	3.15	int
IDP040	1	47	2.575	int
IDP041	1	47	3.125	int
IDP043	2	47	1	int
IDP044	1	47	4.75	int
IDP045	3	47	6.725	int
IDP046	2	47	0.55	int
IDP047	1	47	1.55	int
IDP048	2	47	1.575	int
IDP049	2	47	0.175	int
IDP050	3	47	6.1	int
IDP051	3	47	6.625	int
IDP052	2	47	0.475	int
IDP053	1	47	3.975	int
IDP055	1	47	2.275	int
IDP056	1	47	1.9	int
IDP058	3	47	8.2	int
IDP059	2	47	2.375	int
IDP061	2	47	0.325	int
IDP062	2	47	1.2	int
IDP063	1	47	2.575	int
IDP064	1	47	2.05	int
IDP065	3	47	6.2	int
IDP066	1	47	0.3	int
IDP067	1	47	1.45	int
IDP068	2	47	0.625	int
IDP070	3	47	4.75	int
IDP071	3	47	6.15	int
IDP072	2	47	0.575	int
IDP073	3	47	5.7	int
IDP074	2	47	1.475	int
IDP075	2	47	0.775	int
IDP076	1	47	4.3	int
IDP079	1	47	2.525	int
IDP080	2	47	0.175	int
IDP081	1	47	3.65	int
IDP085	1	47	4.4	int
IDP086	1	47	2.225	int
IDP087	2	47	1.475	int
IDP088	1	47	3.375	int
IDP090	1	47	2.575	int
IDP095	1	47	2.625	int
IDP097	3	47	5.8	int
IDP098	2	47	0.375	int
IDP099	1	47	3.525	int
IDP101	2	47	0.25	int
IDP103	3	47	6.5	int
IDP104	1	47	3.975	int
IDP105	1	47	2.825	int
IDP108	3	47	10	int
IDP109	1	47	4.1	int
IDP112	3	47	7.85	int
IDP114	1	47	4.1	int
IDP116	1	47	2.725	int
IDP117	2	47	0.875	int
IDP118	1	47	1.55	int
IDP120	2	47	1.675	int
IDP123	1	47	4.875	int
IDP125	2	47	1.3	int
IDP126	1	47	4.3	int
IDP128	2	47	0.95	int
IDP129	3	47	5.7	int
IDP131	2	47	0.125	int
IDP132	2	47	1.075	int
IDP133	2	47	0.15	int
IDP139	2	47	1.575	int
IDP142	3	47	5.4	int
IDP145	2	47	0.25	int
IDP147	3	47	6.625	int
IDP149	2	47	1.275	int
IDP154	2	47	0.125	int
IDP156	2	47	0.875	int
IDP159	1	47	1.65	int
IDP160	1	47	4.425	int
IDP001	2	48	0.35	int
IDP002	2	48	1.2	int
IDP003	2	48	0.1	int
IDP004	3	48	9.15	int
IDP005	2	48	1.75	int
IDP006	2	48	1.05	int
IDP007	2	48	1.225	int
IDP009	3	48	6.725	int
IDP013	1	48	4.075	int
IDP014	3	48	8.825	int
IDP015	1	48	4.575	int
IDP017	3	48	7.475	int
IDP018	3	48	9.975	int
IDP019	1	48	3.5	int
IDP020	3	48	5.65	int
IDP022	1	48	3.4	int
IDP023	1	48	3.95	int
IDP024	2	48	2.45	int
IDP025	3	48	7.95	int
IDP026	1	48	4.075	int
IDP027	1	48	4.3	int
IDP029	2	48	0.3	int
IDP033	1	48	5.15	int
IDP034	2	48	2.05	int
IDP035	1	48	4.35	int
IDP036	1	48	4.9	int
IDP038	3	48	8.725	int
IDP039	1	48	4	int
IDP040	1	48	4.15	int
IDP041	1	48	3.7	int
IDP043	2	48	0.975	int
IDP044	1	48	6.125	int
IDP045	3	48	6.85	int
IDP046	2	48	0.75	int
IDP047	1	48	6.1	int
IDP048	2	48	1.8	int
IDP049	2	48	0.325	int
IDP050	3	48	7.175	int
IDP051	3	48	8.5	int
IDP052	2	48	0.55	int
IDP053	1	48	4.85	int
IDP055	1	48	4.375	int
IDP056	1	48	3.25	int
IDP058	3	48	8.5	int
IDP059	2	48	2.5	int
IDP061	2	48	0.875	int
IDP062	2	48	2.775	int
IDP063	1	48	3.275	int
IDP064	1	48	4.125	int
IDP065	3	48	6.825	int
IDP066	1	48	3.575	int
IDP067	1	48	5.525	int
IDP068	2	48	1.15	int
IDP070	3	48	7.625	int
IDP071	3	48	7.1	int
IDP072	2	48	1.075	int
IDP073	3	48	5.35	int
IDP074	2	48	2.15	int
IDP075	2	48	1.55	int
IDP076	1	48	5.375	int
IDP079	1	48	5.9	int
IDP080	2	48	0.575	int
IDP081	1	48	5.575	int
IDP085	1	48	7.45	int
IDP086	1	48	4.925	int
IDP087	2	48	1.575	int
IDP088	1	48	5.1	int
IDP090	1	48	3.75	int
IDP095	1	48	3.3	int
IDP097	3	48	8.375	int
IDP098	2	48	0.65	int
IDP099	1	48	5.05	int
IDP101	2	48	0.875	int
IDP103	3	48	7.55	int
IDP104	1	48	6.05	int
IDP105	1	48	3.425	int
IDP108	3	48	10	int
IDP109	1	48	5.3	int
IDP112	3	48	9.425	int
IDP114	1	48	3.55	int
IDP116	1	48	4.95	int
IDP117	2	48	2.375	int
IDP118	1	48	3.425	int
IDP120	2	48	2.425	int
IDP123	1	48	6.575	int
IDP125	2	48	2.4	int
IDP126	1	48	5.975	int
IDP128	2	48	1.3	int
IDP129	3	48	6.375	int
IDP131	2	48	0.5	int
IDP132	2	48	1.3	int
IDP133	2	48	0.35	int
IDP139	2	48	2.1	int
IDP142	3	48	5.15	int
IDP145	2	48	1.05	int
IDP147	3	48	5.7	int
IDP149	2	48	2.15	int
IDP154	2	48	0.225	int
IDP156	2	48	1.5	int
IDP159	1	48	4.725	int
IDP160	1	48	5.525	int
IDP001	2	49	0.475	int
IDP002	2	49	2.275	int
IDP003	2	49	0.15	int
IDP004	3	49	9.85	int
IDP005	2	49	2.025	int
IDP006	2	49	1.3	int
IDP007	2	49	2.225	int
IDP009	3	49	6.125	int
IDP013	1	49	7.65	int
IDP014	3	49	9.975	int
IDP015	1	49	4.7	int
IDP017	3	49	9.3	int
IDP018	3	49	9.95	int
IDP019	1	49	3.7	int
IDP020	3	49	7.55	int
IDP022	1	49	3.5	int
IDP023	1	49	5.725	int
IDP024	2	49	3.025	int
IDP025	3	49	9.025	int
IDP026	1	49	3.55	int
IDP027	1	49	4.975	int
IDP029	2	49	0.45	int
IDP033	1	49	8.175	int
IDP034	2	49	2	int
IDP035	1	49	5.15	int
IDP036	1	49	5.825	int
IDP038	3	49	9.325	int
IDP039	1	49	4.875	int
IDP040	1	49	3.675	int
IDP041	1	49	4.1	int
IDP043	2	49	4	int
IDP044	1	49	8.225	int
IDP045	3	49	8.125	int
IDP046	2	49	0.8	int
IDP047	1	49	8.25	int
IDP048	2	49	2.25	int
IDP049	2	49	0.4	int
IDP050	3	49	8.15	int
IDP051	3	49	9.05	int
IDP052	2	49	0.8	int
IDP053	1	49	5.925	int
IDP055	1	49	4.8	int
IDP056	1	49	3.875	int
IDP058	3	49	8.3	int
IDP059	2	49	2.625	int
IDP061	2	49	0.975	int
IDP062	2	49	3.55	int
IDP063	1	49	4.4	int
IDP064	1	49	5.425	int
IDP065	3	49	7.025	int
IDP066	1	49	7.35	int
IDP067	1	49	6.575	int
IDP068	2	49	1.35	int
IDP070	3	49	7.175	int
IDP071	3	49	8.225	int
IDP072	2	49	1.325	int
IDP073	3	49	7.95	int
IDP074	2	49	3.25	int
IDP075	2	49	3.35	int
IDP076	1	49	5.55	int
IDP079	1	49	6.025	int
IDP080	2	49	0.775	int
IDP081	1	49	6.55	int
IDP085	1	49	8.475	int
IDP086	1	49	5.7	int
IDP087	2	49	1.85	int
IDP088	1	49	6.2	int
IDP090	1	49	4.6	int
IDP095	1	49	3.3	int
IDP097	3	49	9.725	int
IDP098	2	49	0.7	int
IDP099	1	49	5.975	int
IDP101	2	49	0.975	int
IDP103	3	49	8.025	int
IDP104	1	49	6.475	int
IDP105	1	49	3.65	int
IDP108	3	49	10	int
IDP109	1	49	5.575	int
IDP112	3	49	9.75	int
IDP114	1	49	4.575	int
IDP116	1	49	4.875	int
IDP117	2	49	3.2	int
IDP118	1	49	5.475	int
IDP120	2	49	2.475	int
IDP123	1	49	7.625	int
IDP125	2	49	4.06667	int
IDP126	1	49	7.175	int
IDP128	2	49	1.475	int
IDP129	3	49	7.8	int
IDP131	2	49	0.55	int
IDP132	2	49	1.45	int
IDP133	2	49	0.45	int
IDP139	2	49	3.4	int
IDP142	3	49	6.725	int
IDP145	2	49	1.075	int
IDP147	3	49	6.8	int
IDP149	2	49	2.525	int
IDP154	2	49	0.35	int
IDP156	2	49	2.8	int
IDP159	1	49	7.6	int
IDP160	1	49	6.725	int
IDP001	2	35	0	unp
IDP002	2	35	0.075	unp
IDP003	2	35	0	unp
IDP004	3	35	1.9	unp
IDP005	2	35	0	unp
IDP006	2	35	0	unp
IDP007	2	35	0.05	unp
IDP009	3	35	0.075	unp
IDP013	1	35	0	unp
IDP014	3	35	0	unp
IDP015	1	35	0	unp
IDP017	3	35	0	unp
IDP018	3	35	0	unp
IDP019	1	35	0.15	unp
IDP020	3	35	0.575	unp
IDP022	1	35	0	unp
IDP023	1	35	0	unp
IDP024	2	35	0	unp
IDP025	3	35	0	unp
IDP026	1	35	0	unp
IDP027	1	35	0.275	unp
IDP029	2	35	0.05	unp
IDP033	1	35	0	unp
IDP034	2	35	0	unp
IDP035	1	35	0	unp
IDP036	1	35	0	unp
IDP038	3	35	0	unp
IDP039	1	35	0.05	unp
IDP040	1	35	0	unp
IDP041	1	35	0	unp
IDP043	2	35	0	unp
IDP044	1	35	0	unp
IDP045	3	35	0	unp
IDP046	2	35	0	unp
IDP047	1	35	0.025	unp
IDP048	2	35	0.025	unp
IDP049	2	35	0	unp
IDP050	3	35	0.05	unp
IDP051	3	35	0	unp
IDP052	2	35	0	unp
IDP053	1	35	0	unp
IDP055	1	35	0	unp
IDP056	1	35	0	unp
IDP058	3	35	0	unp
IDP059	2	35	0	unp
IDP061	2	35	0	unp
IDP062	2	35	0	unp
IDP063	1	35	0	unp
IDP064	1	35	0	unp
IDP065	3	35	0	unp
IDP066	1	35	0	unp
IDP067	1	35	0	unp
IDP068	2	35	0	unp
IDP070	3	35	0	unp
IDP071	3	35	0	unp
IDP072	2	35	0	unp
IDP073	3	35	0.25	unp
IDP074	2	35	0	unp
IDP075	2	35	0	unp
IDP076	1	35	0	unp
IDP079	1	35	0	unp
IDP080	2	35	0	unp
IDP081	1	35	0	unp
IDP085	1	35	0	unp
IDP086	1	35	0	unp
IDP087	2	35	0	unp
IDP088	1	35	0	unp
IDP090	1	35	0	unp
IDP095	1	35	0	unp
IDP097	3	35	0.075	unp
IDP098	2	35	0	unp
IDP099	1	35	0	unp
IDP101	2	35	0	unp
IDP103	3	35	0	unp
IDP104	1	35	0	unp
IDP105	1	35	0.125	unp
IDP108	3	35	0	unp
IDP109	1	35	0	unp
IDP112	3	35	0	unp
IDP114	1	35	0.05	unp
IDP116	1	35	0	unp
IDP117	2	35	0	unp
IDP118	1	35	0	unp
IDP120	2	35	0	unp
IDP123	1	35	0	unp
IDP125	2	35	0	unp
IDP126	1	35	0	unp
IDP128	2	35	0	unp
IDP129	3	35	0	unp
IDP131	2	35	0	unp
IDP132	2	35	0	unp
IDP133	2	35	0	unp
IDP139	2	35	0	unp
IDP142	3	35	0	unp
IDP145	2	35	0	unp
IDP147	3	35	0	unp
IDP149	2	35	0.2	unp
IDP154	2	35	0	unp
IDP156	2	35	0	unp
IDP159	1	35	0	unp
IDP160	1	35	0.05	unp
IDP001	2	43	0	unp
IDP002	2	43	0.35	unp
IDP003	2	43	0	unp
IDP004	3	43	1.875	unp
IDP005	2	43	0.25	unp
IDP006	2	43	0.225	unp
IDP007	2	43	0.075	unp
IDP009	3	43	0.925	unp
IDP013	1	43	0.875	unp
IDP014	3	43	1	unp
IDP015	1	43	0.9	unp
IDP017	3	43	0.275	unp
IDP018	3	43	0.825	unp
IDP019	1	43	0.575	unp
IDP020	3	43	1.4	unp
IDP022	1	43	0.25	unp
IDP023	1	43	0.15	unp
IDP024	2	43	0.05	unp
IDP025	3	43	1.675	unp
IDP026	1	43	0.325	unp
IDP027	1	43	1.65	unp
IDP029	2	43	0.125	unp
IDP033	1	43	0.05	unp
IDP034	2	43	0.575	unp
IDP035	1	43	0	unp
IDP036	1	43	1.175	unp
IDP038	3	43	1.1	unp
IDP039	1	43	0.275	unp
IDP040	1	43	0.55	unp
IDP041	1	43	0.15	unp
IDP043	2	43	0	unp
IDP044	1	43	0.075	unp
IDP045	3	43	1.475	unp
IDP046	2	43	0	unp
IDP047	1	43	0.2	unp
IDP048	2	43	0.725	unp
IDP049	2	43	0	unp
IDP050	3	43	1.35	unp
IDP051	3	43	0.6	unp
IDP052	2	43	0	unp
IDP053	1	43	0	unp
IDP055	1	43	0.15	unp
IDP056	1	43	0.275	unp
IDP058	3	43	2.3	unp
IDP059	2	43	0.3	unp
IDP061	2	43	0.05	unp
IDP062	2	43	0	unp
IDP063	1	43	0.325	unp
IDP064	1	43	0.05	unp
IDP065	3	43	1.25	unp
IDP066	1	43	0.025	unp
IDP067	1	43	0.5	unp
IDP068	2	43	0.1	unp
IDP070	3	43	0.475	unp
IDP071	3	43	1.75	unp
IDP072	2	43	0.075	unp
IDP073	3	43	2.5	unp
IDP074	2	43	0.05	unp
IDP075	2	43	0	unp
IDP076	1	43	1.25	unp
IDP079	1	43	0.125	unp
IDP080	2	43	0.1	unp
IDP081	1	43	0	unp
IDP085	1	43	0	unp
IDP086	1	43	0.075	unp
IDP087	2	43	0.125	unp
IDP088	1	43	0	unp
IDP090	1	43	0.4	unp
IDP095	1	43	0.475	unp
IDP097	3	43	1.925	unp
IDP098	2	43	0.075	unp
IDP099	1	43	0.55	unp
IDP101	2	43	0.075	unp
IDP103	3	43	1.65	unp
IDP104	1	43	0.075	unp
IDP105	1	43	0.625	unp
IDP108	3	43	0.15	unp
IDP109	1	43	0	unp
IDP112	3	43	0.65	unp
IDP114	1	43	1.05	unp
IDP116	1	43	0.375	unp
IDP117	2	43	0.25	unp
IDP118	1	43	0.2	unp
IDP120	2	43	0.15	unp
IDP123	1	43	0.125	unp
IDP125	2	43	0	unp
IDP126	1	43	0.15	unp
IDP128	2	43	0.125	unp
IDP129	3	43	0.25	unp
IDP131	2	43	0.05	unp
IDP132	2	43	0	unp
IDP133	2	43	0	unp
IDP139	2	43	0.075	unp
IDP142	3	43	3.375	unp
IDP145	2	43	0	unp
IDP147	3	43	1.975	unp
IDP149	2	43	1.025	unp
IDP154	2	43	0	unp
IDP156	2	43	0.125	unp
IDP159	1	43	0	unp
IDP160	1	43	0.675	unp
IDP001	2	44	0	unp
IDP002	2	44	0.625	unp
IDP003	2	44	0	unp
IDP004	3	44	2.65	unp
IDP005	2	44	0.375	unp
IDP006	2	44	0.325	unp
IDP007	2	44	0.05	unp
IDP009	3	44	1.95	unp
IDP013	1	44	0.25	unp
IDP014	3	44	1.55	unp
IDP015	1	44	1.225	unp
IDP017	3	44	0.15	unp
IDP018	3	44	2.175	unp
IDP019	1	44	0.875	unp
IDP020	3	44	2.3	unp
IDP022	1	44	0.8	unp
IDP023	1	44	0.3	unp
IDP024	2	44	0.3	unp
IDP025	3	44	0.8	unp
IDP026	1	44	0.6	unp
IDP027	1	44	1.3	unp
IDP029	2	44	0.175	unp
IDP033	1	44	0.1	unp
IDP034	2	44	0.175	unp
IDP035	1	44	0.35	unp
IDP036	1	44	0.875	unp
IDP038	3	44	1.525	unp
IDP039	1	44	0.45	unp
IDP040	1	44	0.65	unp
IDP041	1	44	0.3	unp
IDP043	2	44	0.325	unp
IDP044	1	44	0.2	unp
IDP045	3	44	1.7	unp
IDP046	2	44	0.05	unp
IDP047	1	44	0.175	unp
IDP048	2	44	0.65	unp
IDP049	2	44	0	unp
IDP050	3	44	0.55	unp
IDP051	3	44	3.4	unp
IDP052	2	44	0	unp
IDP053	1	44	0	unp
IDP055	1	44	0.425	unp
IDP056	1	44	0.05	unp
IDP058	3	44	2.975	unp
IDP059	2	44	0.35	unp
IDP061	2	44	0	unp
IDP062	2	44	0	unp
IDP063	1	44	0.425	unp
IDP064	1	44	0.25	unp
IDP065	3	44	1.325	unp
IDP066	1	44	0	unp
IDP067	1	44	0	unp
IDP068	2	44	0.175	unp
IDP070	3	44	0.8	unp
IDP071	3	44	2	unp
IDP072	2	44	0.125	unp
IDP073	3	44	3.625	unp
IDP074	2	44	0.125	unp
IDP075	2	44	0	unp
IDP076	1	44	2.425	unp
IDP079	1	44	0.2	unp
IDP080	2	44	0.1	unp
IDP081	1	44	0	unp
IDP085	1	44	1.2	unp
IDP086	1	44	0.025	unp
IDP087	2	44	0.075	unp
IDP088	1	44	0.075	unp
IDP090	1	44	0	unp
IDP095	1	44	0.425	unp
IDP097	3	44	1.725	unp
IDP098	2	44	0.15	unp
IDP099	1	44	0.325	unp
IDP101	2	44	0	unp
IDP103	3	44	0.725	unp
IDP104	1	44	0.325	unp
IDP105	1	44	0.425	unp
IDP108	3	44	1.85	unp
IDP109	1	44	1.2	unp
IDP112	3	44	0.925	unp
IDP114	1	44	0.7	unp
IDP116	1	44	1.025	unp
IDP117	2	44	0.275	unp
IDP118	1	44	0.15	unp
IDP120	2	44	0.125	unp
IDP123	1	44	0.125	unp
IDP125	2	44	0	unp
IDP126	1	44	1.275	unp
IDP128	2	44	0.175	unp
IDP129	3	44	1.025	unp
IDP131	2	44	0	unp
IDP132	2	44	0	unp
IDP133	2	44	0	unp
IDP139	2	44	0.05	unp
IDP142	3	44	5.575	unp
IDP145	2	44	0.1	unp
IDP147	3	44	1.25	unp
IDP149	2	44	1.275	unp
IDP154	2	44	0	unp
IDP156	2	44	0.125	unp
IDP159	1	44	0	unp
IDP160	1	44	1.3	unp
IDP001	2	45	0	unp
IDP002	2	45	0.275	unp
IDP003	2	45	0.025	unp
IDP004	3	45	3.7	unp
IDP005	2	45	0.375	unp
IDP006	2	45	0.375	unp
IDP007	2	45	0.15	unp
IDP009	3	45	3.8	unp
IDP013	1	45	1.775	unp
IDP014	3	45	1.65	unp
IDP015	1	45	1.125	unp
IDP017	3	45	1.35	unp
IDP018	3	45	5.7	unp
IDP019	1	45	1.4	unp
IDP020	3	45	3.625	unp
IDP022	1	45	0.825	unp
IDP023	1	45	0.85	unp
IDP024	2	45	0.275	unp
IDP025	3	45	0.95	unp
IDP026	1	45	0.875	unp
IDP027	1	45	1.575	unp
IDP029	2	45	0.125	unp
IDP033	1	45	0.25	unp
IDP034	2	45	0.575	unp
IDP035	1	45	0.825	unp
IDP036	1	45	0.925	unp
IDP038	3	45	1.925	unp
IDP039	1	45	0.25	unp
IDP040	1	45	1.15	unp
IDP041	1	45	0.3	unp
IDP043	2	45	0.325	unp
IDP044	1	45	0.225	unp
IDP045	3	45	3.25	unp
IDP046	2	45	0.1	unp
IDP047	1	45	0.425	unp
IDP048	2	45	1.175	unp
IDP049	2	45	0	unp
IDP050	3	45	2.5	unp
IDP051	3	45	5.3	unp
IDP052	2	45	0.1	unp
IDP053	1	45	0	unp
IDP055	1	45	0.6	unp
IDP056	1	45	0.7	unp
IDP058	3	45	3.8	unp
IDP059	2	45	0.725	unp
IDP061	2	45	0.1	unp
IDP062	2	45	0.175	unp
IDP063	1	45	0.775	unp
IDP064	1	45	0.275	unp
IDP065	3	45	2.425	unp
IDP066	1	45	0.025	unp
IDP067	1	45	0.325	unp
IDP068	2	45	0.425	unp
IDP070	3	45	1.275	unp
IDP071	3	45	1.825	unp
IDP072	2	45	0.1	unp
IDP073	3	45	4.65	unp
IDP074	2	45	0.1	unp
IDP075	2	45	0	unp
IDP076	1	45	2.4	unp
IDP079	1	45	0.275	unp
IDP080	2	45	0.075	unp
IDP081	1	45	0.225	unp
IDP085	1	45	1.75	unp
IDP086	1	45	0.4	unp
IDP087	2	45	0.175	unp
IDP088	1	45	0.55	unp
IDP090	1	45	0.25	unp
IDP095	1	45	0.8	unp
IDP097	3	45	2.7	unp
IDP098	2	45	0.125	unp
IDP099	1	45	1.05	unp
IDP101	2	45	0	unp
IDP103	3	45	2.025	unp
IDP104	1	45	1.625	unp
IDP105	1	45	0.975	unp
IDP108	3	45	3.8	unp
IDP109	1	45	1.475	unp
IDP112	3	45	1.25	unp
IDP114	1	45	3.925	unp
IDP116	1	45	1	unp
IDP117	2	45	0.35	unp
IDP118	1	45	0.4	unp
IDP120	2	45	0.375	unp
IDP123	1	45	1.3	unp
IDP125	2	45	0	unp
IDP126	1	45	1.2	unp
IDP128	2	45	0.425	unp
IDP129	3	45	1.65	unp
IDP131	2	45	0	unp
IDP132	2	45	0.075	unp
IDP133	2	45	0	unp
IDP139	2	45	0.175	unp
IDP142	3	45	5.8	unp
IDP145	2	45	0	unp
IDP147	3	45	3.35	unp
IDP149	2	45	1.5	unp
IDP154	2	45	0	unp
IDP156	2	45	0.425	unp
IDP159	1	45	0.425	unp
IDP160	1	45	1.575	unp
IDP001	2	46	0.05	unp
IDP002	2	46	0.825	unp
IDP003	2	46	0.05	unp
IDP004	3	46	3.525	unp
IDP005	2	46	0.4	unp
IDP006	2	46	0.375	unp
IDP007	2	46	0.175	unp
IDP009	3	46	3.35	unp
IDP013	1	46	2.8	unp
IDP014	3	46	4.275	unp
IDP015	1	46	1.8	unp
IDP017	3	46	3.95	unp
IDP018	3	46	5.65	unp
IDP019	1	46	2.25	unp
IDP020	3	46	4.125	unp
IDP022	1	46	1.475	unp
IDP023	1	46	0.475	unp
IDP024	2	46	0.55	unp
IDP025	3	46	3.825	unp
IDP026	1	46	0.775	unp
IDP027	1	46	1.325	unp
IDP029	2	46	0.125	unp
IDP033	1	46	0.5	unp
IDP034	2	46	0.875	unp
IDP035	1	46	1.85	unp
IDP036	1	46	2.375	unp
IDP038	3	46	3.825	unp
IDP039	1	46	0.775	unp
IDP040	1	46	1.7	unp
IDP041	1	46	0.675	unp
IDP043	2	46	1.425	unp
IDP044	1	46	1.475	unp
IDP045	3	46	1.975	unp
IDP046	2	46	0.125	unp
IDP047	1	46	0.45	unp
IDP048	2	46	1.125	unp
IDP049	2	46	0	unp
IDP050	3	46	2.025	unp
IDP051	3	46	6.55	unp
IDP052	2	46	0.175	unp
IDP053	1	46	0.075	unp
IDP055	1	46	0.6	unp
IDP056	1	46	0.975	unp
IDP058	3	46	6.1	unp
IDP059	2	46	0.95	unp
IDP061	2	46	0.05	unp
IDP062	2	46	0.25	unp
IDP063	1	46	1.525	unp
IDP064	1	46	1.6	unp
IDP065	3	46	3.825	unp
IDP066	1	46	0.2	unp
IDP067	1	46	0.15	unp
IDP068	2	46	0.2	unp
IDP070	3	46	1.725	unp
IDP071	3	46	2.975	unp
IDP072	2	46	0.35	unp
IDP073	3	46	6.525	unp
IDP074	2	46	1.025	unp
IDP075	2	46	0.225	unp
IDP076	1	46	2.325	unp
IDP079	1	46	2.125	unp
IDP080	2	46	0.175	unp
IDP081	1	46	0.525	unp
IDP085	1	46	1.425	unp
IDP086	1	46	1.075	unp
IDP087	2	46	0.525	unp
IDP088	1	46	1.5	unp
IDP090	1	46	1.325	unp
IDP095	1	46	0.875	unp
IDP097	3	46	4.125	unp
IDP098	2	46	0.3	unp
IDP099	1	46	2.125	unp
IDP101	2	46	0	unp
IDP103	3	46	3.725	unp
IDP104	1	46	2.475	unp
IDP105	1	46	1.05	unp
IDP108	3	46	8.05	unp
IDP109	1	46	2.425	unp
IDP112	3	46	2.65	unp
IDP114	1	46	2.6	unp
IDP116	1	46	1.125	unp
IDP117	2	46	0.475	unp
IDP118	1	46	0.7	unp
IDP120	2	46	0.825	unp
IDP123	1	46	2.95	unp
IDP125	2	46	0	unp
IDP126	1	46	1.25	unp
IDP128	2	46	0.6	unp
IDP129	3	46	2.775	unp
IDP131	2	46	0.025	unp
IDP132	2	46	0.425	unp
IDP133	2	46	0.05	unp
IDP139	2	46	0.3	unp
IDP142	3	46	6.425	unp
IDP145	2	46	0.275	unp
IDP147	3	46	5.375	unp
IDP149	2	46	1.25	unp
IDP154	2	46	0	unp
IDP156	2	46	0.425	unp
IDP159	1	46	0.475	unp
IDP160	1	46	1.825	unp
IDP001	2	47	0.05	unp
IDP002	2	47	0.575	unp
IDP003	2	47	0.075	unp
IDP004	3	47	6.975	unp
IDP005	2	47	0.625	unp
IDP006	2	47	0.6	unp
IDP007	2	47	0.15	unp
IDP009	3	47	3.425	unp
IDP013	1	47	2.7	unp
IDP014	3	47	7.7	unp
IDP015	1	47	2	unp
IDP017	3	47	3.475	unp
IDP018	3	47	7.05	unp
IDP019	1	47	2.475	unp
IDP020	3	47	4.975	unp
IDP022	1	47	3.725	unp
IDP023	1	47	1.4	unp
IDP024	2	47	1.3	unp
IDP025	3	47	4.425	unp
IDP026	1	47	2.75	unp
IDP027	1	47	2.375	unp
IDP029	2	47	0.175	unp
IDP033	1	47	1.675	unp
IDP034	2	47	1.45	unp
IDP035	1	47	2.525	unp
IDP036	1	47	3.9	unp
IDP038	3	47	4.125	unp
IDP039	1	47	2.975	unp
IDP040	1	47	2.55	unp
IDP041	1	47	1.375	unp
IDP043	2	47	0.95	unp
IDP044	1	47	3.45	unp
IDP045	3	47	6.45	unp
IDP046	2	47	0.275	unp
IDP047	1	47	0.95	unp
IDP048	2	47	1.825	unp
IDP049	2	47	0	unp
IDP050	3	47	4.025	unp
IDP051	3	47	7.9	unp
IDP052	2	47	0.3	unp
IDP053	1	47	0.6	unp
IDP055	1	47	1.5	unp
IDP056	1	47	1.6	unp
IDP058	3	47	7.35	unp
IDP059	2	47	2.625	unp
IDP061	2	47	0.125	unp
IDP062	2	47	0.825	unp
IDP063	1	47	1.975	unp
IDP064	1	47	3.5	unp
IDP065	3	47	3.6	unp
IDP066	1	47	0.275	unp
IDP067	1	47	1.675	unp
IDP068	2	47	0.525	unp
IDP070	3	47	4.725	unp
IDP071	3	47	5.575	unp
IDP072	2	47	0.55	unp
IDP073	3	47	6.625	unp
IDP074	2	47	1.375	unp
IDP075	2	47	0.475	unp
IDP076	1	47	4.475	unp
IDP079	1	47	1.775	unp
IDP080	2	47	0.325	unp
IDP081	1	47	2.55	unp
IDP085	1	47	2.275	unp
IDP086	1	47	1.6	unp
IDP087	2	47	1.175	unp
IDP088	1	47	1.475	unp
IDP090	1	47	3.075	unp
IDP095	1	47	1.75	unp
IDP097	3	47	5.925	unp
IDP098	2	47	0.35	unp
IDP099	1	47	2.475	unp
IDP101	2	47	0	unp
IDP103	3	47	7.425	unp
IDP104	1	47	4	unp
IDP105	1	47	1.85	unp
IDP108	3	47	10	unp
IDP109	1	47	3.5	unp
IDP112	3	47	5.7	unp
IDP114	1	47	4.15	unp
IDP116	1	47	1.625	unp
IDP117	2	47	0.9	unp
IDP118	1	47	0.875	unp
IDP120	2	47	0.575	unp
IDP123	1	47	3.7	unp
IDP125	2	47	0.15	unp
IDP126	1	47	4.425	unp
IDP128	2	47	1.05	unp
IDP129	3	47	5.85	unp
IDP131	2	47	0	unp
IDP132	2	47	0.9	unp
IDP133	2	47	0.125	unp
IDP139	2	47	0.55	unp
IDP142	3	47	5.25	unp
IDP145	2	47	0.275	unp
IDP147	3	47	7.05	unp
IDP149	2	47	2.025	unp
IDP154	2	47	0.025	unp
IDP156	2	47	0.75	unp
IDP159	1	47	2.525	unp
IDP160	1	47	3.225	unp
IDP001	2	48	0.4	unp
IDP002	2	48	1.625	unp
IDP003	2	48	0.15	unp
IDP004	3	48	9.325	unp
IDP005	2	48	1.4	unp
IDP006	2	48	1.05	unp
IDP007	2	48	0.675	unp
IDP009	3	48	5.725	unp
IDP013	1	48	3.2	unp
IDP014	3	48	9.425	unp
IDP015	1	48	4.075	unp
IDP017	3	48	7.225	unp
IDP018	3	48	7.575	unp
IDP019	1	48	4.375	unp
IDP020	3	48	6.8	unp
IDP022	1	48	5.65	unp
IDP023	1	48	3.6	unp
IDP024	2	48	1.825	unp
IDP025	3	48	8.575	unp
IDP026	1	48	3.75	unp
IDP027	1	48	4.2	unp
IDP029	2	48	0.3	unp
IDP033	1	48	4.5	unp
IDP034	2	48	1.7	unp
IDP035	1	48	4.375	unp
IDP036	1	48	5.025	unp
IDP038	3	48	6.15	unp
IDP039	1	48	4.6	unp
IDP040	1	48	4.825	unp
IDP041	1	48	2.075	unp
IDP043	2	48	1.45	unp
IDP044	1	48	6.1	unp
IDP045	3	48	6.975	unp
IDP046	2	48	0.575	unp
IDP047	1	48	5.875	unp
IDP048	2	48	2.125	unp
IDP049	2	48	0.2	unp
IDP050	3	48	6.4	unp
IDP051	3	48	8.9	unp
IDP052	2	48	0.6	unp
IDP053	1	48	1.55	unp
IDP055	1	48	3.725	unp
IDP056	1	48	2.7	unp
IDP058	3	48	7.975	unp
IDP059	2	48	2.75	unp
IDP061	2	48	0.5	unp
IDP062	2	48	2.225	unp
IDP063	1	48	3.25	unp
IDP064	1	48	3.575	unp
IDP065	3	48	7.05	unp
IDP066	1	48	3.575	unp
IDP067	1	48	5.775	unp
IDP068	2	48	1.025	unp
IDP070	3	48	7.575	unp
IDP071	3	48	6.975	unp
IDP072	2	48	1.2	unp
IDP073	3	48	5.75	unp
IDP074	2	48	2.075	unp
IDP075	2	48	1.3	unp
IDP076	1	48	4.925	unp
IDP079	1	48	5.1	unp
IDP080	2	48	0.675	unp
IDP081	1	48	4.575	unp
IDP085	1	48	4.575	unp
IDP086	1	48	4.125	unp
IDP087	2	48	1.55	unp
IDP088	1	48	3.625	unp
IDP090	1	48	3.575	unp
IDP095	1	48	2.625	unp
IDP097	3	48	8.625	unp
IDP098	2	48	0.725	unp
IDP099	1	48	4.075	unp
IDP101	2	48	0.275	unp
IDP103	3	48	8.95	unp
IDP104	1	48	5.7	unp
IDP105	1	48	2.825	unp
IDP108	3	48	10	unp
IDP109	1	48	4.75	unp
IDP112	3	48	8.25	unp
IDP114	1	48	3.95	unp
IDP116	1	48	4.45	unp
IDP117	2	48	1.825	unp
IDP118	1	48	2.725	unp
IDP120	2	48	1.4	unp
IDP123	1	48	5.7	unp
IDP125	2	48	2.55	unp
IDP126	1	48	6.875	unp
IDP128	2	48	1.375	unp
IDP129	3	48	6.825	unp
IDP131	2	48	0.2	unp
IDP132	2	48	1.25	unp
IDP133	2	48	0.25	unp
IDP139	2	48	0.95	unp
IDP142	3	48	4.175	unp
IDP145	2	48	2.875	unp
IDP147	3	48	6.85	unp
IDP149	2	48	2.75	unp
IDP154	2	48	0.075	unp
IDP156	2	48	1.425	unp
IDP159	1	48	6	unp
IDP160	1	48	3.8	unp
IDP001	2	49	0.75	unp
IDP002	2	49	2.425	unp
IDP003	2	49	0.15	unp
IDP004	3	49	10	unp
IDP005	2	49	1.925	unp
IDP006	2	49	1.65	unp
IDP007	2	49	0.9	unp
IDP009	3	49	4.95	unp
IDP013	1	49	7.525	unp
IDP014	3	49	10	unp
IDP015	1	49	5.45	unp
IDP017	3	49	8.525	unp
IDP018	3	49	8.325	unp
IDP019	1	49	4.8	unp
IDP020	3	49	7.9	unp
IDP022	1	49	5.75	unp
IDP023	1	49	4.425	unp
IDP024	2	49	2.275	unp
IDP025	3	49	8.425	unp
IDP026	1	49	3	unp
IDP027	1	49	5.375	unp
IDP029	2	49	0.425	unp
IDP033	1	49	7.85	unp
IDP034	2	49	1.5	unp
IDP035	1	49	4.9	unp
IDP036	1	49	6.875	unp
IDP038	3	49	6.775	unp
IDP039	1	49	5.125	unp
IDP040	1	49	4.5	unp
IDP041	1	49	2.675	unp
IDP043	2	49	4.275	unp
IDP044	1	49	7.975	unp
IDP045	3	49	8.5	unp
IDP046	2	49	0.7	unp
IDP047	1	49	8.675	unp
IDP048	2	49	2.025	unp
IDP049	2	49	0.4	unp
IDP050	3	49	7.1	unp
IDP051	3	49	9.325	unp
IDP052	2	49	0.8	unp
IDP053	1	49	1.825	unp
IDP055	1	49	3.95	unp
IDP056	1	49	3.325	unp
IDP058	3	49	7.5	unp
IDP059	2	49	3.2	unp
IDP061	2	49	0.675	unp
IDP062	2	49	3.7	unp
IDP063	1	49	3.725	unp
IDP064	1	49	5.7	unp
IDP065	3	49	7.425	unp
IDP066	1	49	7.75	unp
IDP067	1	49	6.625	unp
IDP068	2	49	1.2	unp
IDP070	3	49	7.225	unp
IDP071	3	49	8.525	unp
IDP072	2	49	1.425	unp
IDP073	3	49	8.625	unp
IDP074	2	49	3.525	unp
IDP075	2	49	2.65	unp
IDP076	1	49	5.65	unp
IDP079	1	49	5.2	unp
IDP080	2	49	0.95	unp
IDP081	1	49	6.225	unp
IDP085	1	49	4.975	unp
IDP086	1	49	5.25	unp
IDP087	2	49	1.525	unp
IDP088	1	49	4.675	unp
IDP090	1	49	4.9	unp
IDP095	1	49	2.775	unp
IDP097	3	49	9.875	unp
IDP098	2	49	0.8	unp
IDP099	1	49	5.775	unp
IDP101	2	49	0.75	unp
IDP103	3	49	8.725	unp
IDP104	1	49	6.175	unp
IDP105	1	49	3.725	unp
IDP108	3	49	10	unp
IDP109	1	49	5.4	unp
IDP112	3	49	7.85	unp
IDP114	1	49	4.675	unp
IDP116	1	49	5.55	unp
IDP117	2	49	2.825	unp
IDP118	1	49	4.875	unp
IDP120	2	49	1.2	unp
IDP123	1	49	6.775	unp
IDP125	2	49	4.23333	unp
IDP126	1	49	8.075	unp
IDP128	2	49	1.85	unp
IDP129	3	49	8.05	unp
IDP131	2	49	0.3	unp
IDP132	2	49	1.55	unp
IDP133	2	49	0.45	unp
IDP139	2	49	2.1	unp
IDP142	3	49	6.425	unp
IDP145	2	49	3.05	unp
IDP147	3	49	8.05	unp
IDP149	2	49	3.25	unp
IDP154	2	49	0.125	unp
IDP156	2	49	2.375	unp
IDP159	1	49	8.625	unp
IDP160	1	49	4.625	unp

## Sheet: SupFig2
participant_id	intensity_rating_highHeat
IDP001	0.552941
IDP002	1.25529
IDP003	0.141765
IDP004	10
IDP005	2.53294
IDP006	1.02917
IDP007	1.52235
IDP009	6.77765
IDP013	6.84353
IDP014	10
IDP015	6.40176
IDP017	6.63647
IDP018	7.99588
IDP019	3.71176
IDP020	3.34118
IDP022	2.78417
IDP023	5.80706
IDP024	4.76588
IDP025	4.22
IDP026	2.22647
IDP027	4.60588
IDP029	0.158235
IDP033	1.90353
IDP034	3.24294
IDP035	2.66941
IDP036	3.95471
IDP038	7.38588
IDP039	4.18471
IDP040	4.02
IDP041	0.772941
IDP043	8.59941
IDP044	5.50176
IDP045	7.88529
IDP046	0.427059
IDP047	6.69353
IDP048	3.74235
IDP049	0.317647
IDP050	7.70176
IDP051	5.78941
IDP052	1.85353
IDP053	2.46765
IDP055	4.82118
IDP056	3.40882
IDP058	8.49765
IDP059	2.46765
IDP061	0.451765
IDP062	1.92941
IDP063	2.35235
IDP064	1.48765
IDP065	7.08765
IDP066	7.33824
IDP067	5.49765
IDP068	0.880588
IDP070	5.88824
IDP071	4.03529
IDP072	5.06941
IDP073	6.88294
IDP074	1.85824
IDP075	0.858235
IDP076	3.74176
IDP079	4.40412
IDP080	1.23
IDP081	7.29353
IDP085	6.34529
IDP086	2.49471
IDP087	1.30133
IDP088	3.46176
IDP090	0.904118
IDP095	2.68706
IDP097	6.79235
IDP098	0.239412
IDP099	5.96471
IDP101	0.551176
IDP103	3.86706
IDP104	3.75667
IDP105	3.21471
IDP108	7.81647
IDP109	5.27118
IDP112	7.47
IDP114	0.974706
IDP116	4.11176
IDP117	0.635294
IDP118	4.71176
IDP120	2.73471
IDP123	7.90417
IDP125	2.98882
IDP126	5.75118
IDP128	2.79941
IDP129	3.90118
IDP131	0.07
IDP132	0.972353
IDP133	0.155294
IDP139	1.53353
IDP142	9.38294
IDP145	2.71667
IDP147	8.38647
IDP149	2.82882
IDP154	0.470909
IDP156	4.96235
IDP159	3.04647
IDP160	3.08059

## Sheet: SupFig3a-b
participant_id	intensity_rating_highHeat	NPS pexp High heat, FIX w Int. Norm.
IDP001	0.552941	2108.87
IDP002	1.25529	1235.59
IDP003	0.141765	1376.97
IDP004	10	3031.22
IDP005	2.53294	3026.05
IDP006	1.02917	3913.89
IDP007	1.52235	2738.7
IDP009	6.77765	2602.32
IDP013	6.84353	3143.83
IDP014	10	3075.35
IDP015	6.40176	3786.94
IDP017	6.63647	1543.53
IDP018	7.99588	4816.01
IDP019	3.71176	4393.69
IDP020	3.34118	3506.94
IDP022	2.78417	3116.4
IDP023	5.80706	5107.38
IDP024	4.76588	2546.61
IDP025	4.22	4669.35
IDP026	2.22647	4014.63
IDP027	4.60588	1098.77
IDP029	0.158235	2885.26
IDP033	1.90353	2987.81
IDP034	3.24294	831.756
IDP035	2.66941	2023.61
IDP036	3.95471	3081.98
IDP038	7.38588	1428.31
IDP039	4.18471	2133.25
IDP040	4.02	2196.18
IDP041	0.772941	3472.37
IDP043	8.59941	1131.98
IDP044	5.50176	3660.45
IDP045	7.88529	2283.68
IDP046	0.427059	1986.85
IDP047	6.69353	1777.96
IDP048	3.74235	1459.09
IDP049	0.317647	3352.2
IDP050	7.70176	3804.43
IDP051	5.78941	2757.02
IDP052	1.85353	3170.6
IDP053	2.46765	2362.15
IDP055	4.82118	1483.62
IDP056	3.40882	1358.42
IDP058	8.49765	2366.48
IDP059	2.46765	4134.31
IDP061	0.451765	3603.52
IDP062	1.92941	950.941
IDP063	2.35235	3095.93
IDP064	1.48765	2036.39
IDP065	7.08765	2223.86
IDP066	7.33824	2182.65
IDP067	5.49765	1730.31
IDP068	0.880588	1093.26
IDP070	5.88824	1036.75
IDP071	4.03529	2925.44
IDP072	5.06941	2117.91
IDP073	6.88294	2764.85
IDP074	1.85824	3661.57
IDP075	0.858235	3401
IDP076	3.74176	4290.98
IDP079	4.40412	3250.23
IDP080	1.23	2258.63
IDP081	7.29353	3375.85
IDP085	6.34529	3187.54
IDP086	2.49471	3374.33
IDP087	1.30133	3529.14
IDP088	3.46176	3094.98
IDP090	0.904118	2484.16
IDP095	2.68706	4336.39
IDP097	6.79235	3336.39
IDP098	0.239412	3065.36
IDP099	5.96471	3353.67
IDP101	0.551176	2268.55
IDP103	3.86706	1233.81
IDP104	3.75667	3479.74
IDP105	3.21471	3047.9
IDP108	7.81647	1293.79
IDP109	5.27118	3135.93
IDP112	7.47	1732.62
IDP114	0.974706	1144.72
IDP116	4.11176	3801.99
IDP117	0.635294	2619.8
IDP118	4.71176	1919
IDP120	2.73471	5293.92
IDP123	7.90417	3825.83
IDP125	2.98882	3473.46
IDP126	5.75118	3136.05
IDP128	2.79941	3873.83
IDP129	3.90118	2751.27
IDP131	0.07	3968.06
IDP132	0.972353	3091.82
IDP133	0.155294	1879.73
IDP139	1.53353	2233.64
IDP142	9.38294	3074.65
IDP145	2.71667	422.075
IDP147	8.38647	1084.81
IDP149	2.82882	3065.04
IDP154	0.470909	2097.68
IDP156	4.96235	1440.36
IDP159	3.04647	2232.95
IDP160	3.08059	3745.11

## Sheet: SupFig4
participant_id	rating_intensity_highHeatStim	predicted_rating_intensity_highHeat
IDP001	0.552941	1.34459
IDP002	1.25529	5.50408
IDP003	0.141765	3.84712
IDP004	10	5.18018
IDP005	2.53294	5.08242
IDP006	1.02917	3.91775
IDP007	1.52235	2.83097
IDP009	6.77765	3.82668
IDP013	6.84353	4.01612
IDP014	10	4.68934
IDP015	6.40176	4.39402
IDP017	6.63647	5.23281
IDP018	7.99588	5.56539
IDP019	3.71176	3.88079
IDP020	3.34118	4.3741
IDP022	2.78417	4.41167
IDP023	5.80706	4.93315
IDP024	4.76588	2.60925
IDP025	4.22	3.53536
IDP026	2.22647	4.28046
IDP027	4.60588	4.6495
IDP029	0.158235	4.44483
IDP033	1.90353	2.01775
IDP034	3.24294	4.18677
IDP035	2.66941	3.31008
IDP036	3.95471	4.29812
IDP038	7.38588	3.13315
IDP039	4.18471	4.27256
IDP040	4.02	5.00332
IDP041	0.772941	4.16672
IDP043	8.59941	3.26727
IDP044	5.50176	3.15195
IDP045	7.88529	5.63564
IDP046	0.427059	4.05179
IDP047	6.69353	3.8333
IDP048	3.74235	4.52557
IDP049	0.317647	5.70578
IDP050	7.70176	3.60031
IDP051	5.78941	3.54773
IDP052	1.85353	4.22173
IDP053	2.46765	3.52484
IDP055	4.82118	5.43685
IDP056	3.40882	5.22117
IDP058	8.49765	3.11664
IDP059	2.46765	3.72238
IDP061	0.451765	1.92556
IDP062	1.92941	3.23212
IDP063	2.35235	6.22649
IDP064	1.48765	3.69359
IDP065	7.08765	4.37408
IDP066	7.33824	6.14956
IDP067	5.49765	3.89468
IDP068	0.880588	4.06849
IDP070	5.88824	4.15746
IDP071	4.03529	3.67574
IDP072	5.06941	3.68901
IDP073	6.88294	5.46124
IDP074	1.85824	3.75959
IDP075	0.858235	4.17266
IDP076	3.74176	1.83837
IDP079	4.40412	4.19663
IDP080	1.23	2.94517
IDP081	7.29353	5.10656
IDP085	6.34529	3.51413
IDP086	2.49471	4.63072
IDP087	1.30133	4.01811
IDP088	3.46176	4.28587
IDP090	0.904118	4.11477
IDP095	2.68706	2.97626
IDP097	6.79235	3.62778
IDP098	0.239412	2.53678
IDP099	5.96471	4.13668
IDP101	0.551176	3.75513
IDP103	3.86706	3.26757
IDP104	3.75667	2.02588
IDP105	3.21471	3.45336
IDP108	7.81647	4.2184
IDP109	5.27118	3.51472
IDP112	7.47	3.29302
IDP114	0.974706	3.78035
IDP116	4.11176	3.93931
IDP117	0.635294	4.00604
IDP118	4.71176	3.87172
IDP120	2.73471	5.25278
IDP123	7.90417	2.9036
IDP125	2.98882	2.42097
IDP126	5.75118	3.05923
IDP128	2.79941	3.07553
IDP129	3.90118	3.68198
IDP131	0.07	4.5543
IDP132	0.972353	4.62333
IDP133	0.155294	3.60118
IDP139	1.53353	2.52197
IDP142	9.38294	3.22249
IDP145	2.71667	5.22222
IDP147	8.38647	3.19463
IDP149	2.82882	1.93137
IDP154	0.470909	4.81729
IDP156	4.96235	3.68882
IDP159	3.04647	4.65869
IDP160	3.08059	3.22419

[truncated: 3 more sheets: SupFig5, SupFig6, SupTab1]
